# Supplementary material for: Combined General/Epidural Anesthesia vs. General Anesthesia on Postoperative Cytokines: A Review and Meta-Analysis
Source: Cancers (Basel). 2025 May 15;17(10):1667. doi: 10.3390/cancers17101667 (PMC12109670; doi:10.3390/cancers17101667)
Supplement: Supplementary file 1 [file cancers-17-01667-s001.zip]

Archive with 1 entries (1 files):
- cancers-3564613-supplementary.pdf
